# Supplementary material for: Gene Cloning and Characterization of Transcription Factor FtNAC10 in Tartary Buckwheat (Fagopyrum tataricum (L.) Gaertn.)
Source: Int J Mol Sci. 2023 Nov 14;24(22):16317. doi: 10.3390/ijms242216317 (PMC10671190; doi:10.3390/ijms242216317)
Supplement: Supplementary file 1 [file ijms-24-16317-s001.zip]

Archive with 1 entries (1 files):
- ijms-2626431-supplementary.pdf
